# Supplementary material for: A combined aging and immune prognostic signature predict prognosis and responsiveness to immunotherapy in melanoma
Source: Front Pharmacol. 2022 Aug 11;13:943944. doi: 10.3389/fphar.2022.943944 (PMC9402914; doi:10.3389/fphar.2022.943944)
Supplement: Supplementary file 2 [file Table1.XLS]

GHR
GHRH
SHC1
POU1F1
PROP1
TP53
TERC
TERT
ATM
PLAU
ERCC2
ERCC8
WRN
LMNA
IGF1R
TXN
KL
E2F1
PTPN11
NFKB2
STAT5B
STAT3
STAT5A
NRG1
HDAC3
GH1
IL7R
IGF1
IGF2
INS
NGF
IRS1
PTPN1
IRS2
AKT1
PIK3CB
NGFR
HRAS
MYC
EGFR
ERBB2
INSR
NCOR1
NBN
JUND
IL2
PDGFB
EGF
IL2RG
FOS
PDGFRB
EPOR
SST
PRKCD
PPARA
RET
PLCG2
PEX5
TCF3
PARP1
BRCA1
PIN1
PTEN
CREBBP
HIF1A
UBB
RPA1
BLM
BCL2
S100B
VCP
POLG
IGFBP3
HSP90AA1
NR3C1
EGR1
VEGFA
ABL1
BRCA2
TOP2A
TOP2B
NFKB1
TOP1
RAD51
UBE2I
TNF
PDPK1
CEBPA
CEBPB
MXI1
TGFB1
ERCC6
STK11
EP300
APTX
PML
GSK3B
HTT
PRKCA
SSTR3
HELLS
APOC3
EEF2
ERCC3
TERF1
PRKDC
CAT
ERCC5
AR
GTF2H2
XRCC5
PCNA
FEN1
FAS
TERF2
XRCC6
POLD1
BAX
RB1
EMD
GRB2
FOXO3
FOXO1
HSF1
XPA
MSRA
RECQL4
SOD2
SOD1
FOXM1
COQ7
CACNA1A
LRP2
AIFM1
UCHL1
APP
APOE
A2M
SNCG
PRDX1
PON1
RELA
IL6
RGN
ATP5O
RAD52
TOP3B
ERCC1
SIRT1
HDAC1
HSPA9
GPX1
GSR
GSS
GSTA4
GSTP1
MT-CO1
HSPD1
HSPA1A
HSPA1B
PCMT1
MAPK8
YWHAZ
PTK2B
PTK2
IL7
MAPK14
FGFR1
SP1
FLT1
JUN
MED1
MAPK9
MAPK3
HMGB1
CCNA2
HMGB2
MAP3K5
TAF1
LMNB1
SDHC
FOXO4
HESX1
PIK3R1
BSCL2
AGPAT2
BMI1
EEF1A1
TFAP2A
BDNF
CREB1
ATF2
TBP
APEX1
HBP1
BUB1B
PTGS2
HSPA8
SIN3A
CDK1
TFDP1
DDIT3
POLA1
MAPT
CTGF
HDAC2
MAX
MXD1
MDM2
SUMO1
H2AFX
HOXB7
HOXC4
JAK2
ESR1
LEP
LEPR
NFKBIA
CLU
MTOR
GHRHR
CTNNB1
PSEN1
DLL3
CDKN2A
PPP1CA
DBN1
NOG
ELN
ATR
UCP3
ZMPSTE24
TP63
UCP2
POLB
GCLC
GCLM
SIRT6
BUB3
RAE1
PMCH
MLH1
CSNK1E
STUB1
PPM1D
CHEK2
PCK1
ARHGAP1
CDC42
ARNTL
CLOCK
HIC1
PAPPA
ADCY5
PPARGC1A
GPX4
UCP1
FGF23
EFEMP1
ERCC4
CETP
PPARG
AGTR1
CISD2
EEF1E1
EPS8
KCNA3
SIRT7
SLC13A1
SOCS2
TPP2
TP53BP1
SIRT3
NCOR2
SUN1
BAK1
IGFBP2
PYCR1
TP73
CNR1
NFE2L2
CDKN1A
PDGFRA
PIK3CA
C1QA
CDKN2B
EIF5A2
MIF
DGAT1
MT1E
FGF21
HTRA2
GSK3A
NUDT1
IKBKB
SQSTM1
CDK7
GRN
SERPINE1
SPRTN
RICTOR
CTF1
TRAP1
TRPV1
NFE2L1
IFNB1
GDF11
